# Supplementary material for: QTL Analysis Reveals Conserved and Differential Genetic Regulation of Maize Lateral Angles above the Ear
Source: Plants (Basel). 2023 Feb 3;12(3):680. doi: 10.3390/plants12030680 (PMC9920044; doi:10.3390/plants12030680)
Supplement: Supplementary file 1 [file plants-12-00680-s001.zip]

Archive with 1 entries (1 files):
- plants-2135655-supplementary.xlsx
