# Supplementary material for: QTL Analysis Reveals Conserved and Differential Genetic Regulation of Maize Lateral Angles above the Ear
Source: Plants (Basel). 2023 Feb 3;12(3):680. doi: 10.3390/plants12030680 (PMC9920044; doi:10.3390/plants12030680)
Supplement: Supplementary file 1 [file plants-12-00680-s001.zip › plants-2135655-supplementary.xlsx]

## Sheet: BLUPs_Means_DH_PHBA6_Chang7_2_f
id	100	103	105	107	109	10	112	114	115	116	117	119	11	120	121	122	123	124	126	128	129	12	130	131	138	139	13	140	141	143	145	147	148	14	150	151	154	155	157	158	159	15	161	163	164	166	168	169	16
LA1_BLUP	41.22	34.8	35.02	26.44	27.94	34.14	NA	29.34	24.64	29.61	24.3	28.89	30.63	38.32	37.43	33.59	29.66	26.94	25.17	42.03	35.7	29.26	25.43	39.33	27.4	27	37.04	41.53	27.74	24.73	NA	28.37	38.59	27.46	27.07	39.91	34.37	38.5	37.08	39.05	27	26.25	34.46	36.58	33.06	28.28	28.56	28.5	28.99
LA2_BLUP	44.75	33.39	31.88	25.49	24.88	36.92	NA	27.88	22.79	28.36	23.26	27.33	28.3	37.21	34.02	29.58	28.73	23.16	23.31	39.06	33.66	26.47	23.4	36.71	28	25.15	37.18	38.81	25.09	23.96	NA	26.4	37	28.71	28	38.94	32.01	39.62	37.96	36.99	26.5	25.48	31.53	40.11	29.15	24.19	30.54	24.34	27.8
LA3_BLUP	45.83	34.84	37.42	26.69	27.87	38.44	NA	28.78	22.9	30.32	25.12	30.55	28.99	40.52	38.53	32.96	30.07	28.4	24.45	38.27	34.11	30.5	26.69	39.12	29.34	27.85	38.01	42.17	27.54	25.8	NA	26.77	37.6	30.27	30.43	39.49	34.84	41.72	39.51	38.41	27.94	25.62	32.15	42.2	31.37	25.47	32.35	29.69	31.84
FLA_BLUP	38.75	29.52	39.69	33.07	38.51	35.67	NA	37.01	27.87	40.4	43.01	42.77	27.63	43.01	33.78	31.89	38.28	33.54	33.07	40.17	33.31	32.83	31.65	32.28	29.29	31.89	34.02	38.98	32.83	30.71	NA	29.52	40.64	32.13	40.73	38.28	31.67	41.82	37.63	42.77	32.83	30.71	36.7	47.74	29.05	37.8	35.2	33.31	41.35
TBA_BLUP	29.99	28.81	46.35	30.95	51.66	34.59	NA	42.73	38.31	14.47	43.45	50.52	30.28	41.81	23.31	30.28	22.35	14.46	37.23	22.73	30.75	23.4	10.91	18.75	38.19	14.24	37.35	31.3	26.01	25.72	NA	20.93	53.41	12.27	47.78	56.28	34.13	41.89	30.62	39.98	10.84	27.71	30.62	50.62	48.98	47.38	37.19	36.25	47.18
LA1_BJ2019	49	36.5	35	30	32.5	45	NA	NA	35.5	32	24	28.5	NA	NA	39	37	30	NA	27.5	42	37.5	30	27.5	42	24	25	NA	46	29	29.5	NA	27	42.5	26	NA	41	NA	42	NA	41.5	NA	25	NA	42	36.5	29	30	28.5	30.5
LA1_BJ2020	NA	37	NA	NA	24	NA	NA	NA	23	30	NA	35	31.67	38.25	40.67	NA	40	NA	24.25	NA	NA	27.5	NA	NA	NA	NA	42.83	39.17	NA	22.25	NA	31	38.75	30.5	NA	33	34.5	NA	NA	41.83	28.5	NA	NA	NA	NA	28.5	NA	32.5	24
LA1_BJ2021	40.67	34.33	31.33	21.17	22.5	28.83	NA	23.83	22.5	22.17	18	24.17	26	31.33	29.83	26.33	19.67	21.33	20	38.5	27.33	32.17	21.17	31.83	23.5	25.5	31.67	30.5	22.33	20.33	NA	24.83	38.33	26.5	20.67	34.17	NA	37.17	34.67	35.17	22.17	19.33	31	32	28	24.67	20.92	24	23.33
LA1_SY2019	37	38.5	38.5	27	34	34	NA	NA	19.5	35.5	32	37.5	NA	NA	47.5	41.5	37	33	26.5	50.5	45	33.5	26	45.5	31.5	35	NA	57.5	32.5	24.5	NA	30	41.5	32	NA	47.5	NA	33	NA	43.5	NA	32	NA	37.5	34	29	31	26	31.5
LA1_SY2020	44.83	34.5	39.67	29.83	31.33	35	NA	NA	24.33	29.5	21.17	26.17	32.5	44.67	39.83	32.33	30.5	24.5	27	44.17	38.83	28.33	26.33	46.67	29.67	25.83	39.33	39.83	29.83	25.67	NA	32.17	40.67	24	NA	46.33	39.33	44.83	NA	39.67	25.67	29.33	NA	40.83	36.83	29.83	33.5	33.17	35.83
LA1_SY2021	37	29	30.33	19.67	20.67	25.67	NA	NA	18	28.67	23.33	21.67	25.33	37	29.33	30.67	22.67	23.67	25	37.67	29	22	23	30.33	22.33	21.67	29	42.33	21	25.67	NA	24.67	31.67	26	NA	38.5	28	32	NA	36.33	24.67	23.67	NA	32.67	29.33	29	25	26.67	25.33
LA2_BJ2019	55.5	32.5	32	22	27.5	45	NA	NA	27	25.5	25.5	26.5	NA	NA	35	36	30	NA	22	36.5	36.5	24	21	39.5	34	23.5	NA	37	24.5	27	NA	25	41	32	NA	41	NA	41.5	NA	35.5	NA	27	NA	52	32	24.5	41.5	23	32.5
LA2_BJ2020	NA	35.67	NA	NA	22.67	NA	NA	NA	23	NA	NA	36	30	36.5	35.67	NA	37	NA	25.25	NA	NA	28.5	NA	NA	NA	NA	41.67	38.83	NA	23.75	NA	34	39.5	31.5	NA	39	32.5	NA	NA	42.67	28.25	NA	NA	NA	NA	28.5	NA	30.5	22
LA2_BJ2021	38.67	31.67	24.67	21.67	20.33	30.17	NA	22.33	18.17	24.33	17.83	22.83	24	35.5	28.17	23.33	21	19.17	18.5	36.67	23.17	30.83	18.67	32.5	22.33	24.33	31.67	31.67	20.33	20.17	NA	21.5	36.67	27	22.5	32.33	NA	37	35.67	35.33	20.83	19.5	27.17	34.17	24.83	21.5	21	18.5	20.33
LA2_SY2019	48.5	38.5	38.5	28	30	42	NA	NA	26	32.5	27.5	30	NA	NA	41.5	33	31.5	25	23	46	43.5	28.5	24.5	40	27	26	NA	52	27.5	28	NA	30.5	36	33	NA	46	NA	42	NA	37	NA	30	NA	42.5	30	24	29.5	23.5	33.5
LA2_SY2020	49.5	36.17	33.83	28.33	28.5	36.67	NA	NA	22.5	31.5	21.67	28.83	29.33	42.17	35.5	29	29.5	23.33	25.67	41.33	35.67	25	28.67	41.17	29	25.17	41.5	40.33	30.83	23.67	NA	26.67	40	26.5	NA	42.67	35.67	42.17	NA	40.33	28.17	25.5	NA	40.67	31.83	25.67	33.67	27.83	30.5
LA2_SY2021	28.67	25.33	27.33	20.67	17.67	28.67	NA	NA	15.67	25.33	19	20.67	23	30.67	29	22.67	26.33	17.33	27	35.33	27	20.33	19.67	28	27.67	22	29.33	37.33	16	19.33	NA	21.67	31.33	20.33	NA	34.5	27.67	35.67	NA	34.33	22.33	22.33	NA	36	23.67	20	23.33	22	24
LA3_BJ2019	56	36.5	35	24	34	43.5	NA	NA	25	35.5	26.5	35	NA	NA	43	44	29.5	NA	27	32	38	26.5	25.5	44.5	34	25.5	NA	51	28	28.5	NA	27.5	41	33	NA	38.5	NA	44.5	NA	35	NA	24	NA	48	30.5	26	38	31.5	33.5
LA3_BJ2020	NA	36	NA	NA	25.33	NA	NA	NA	28	NA	NA	39	28.67	41.5	45.67	NA	37	NA	26.5	NA	NA	31.42	NA	NA	NA	NA	38.75	40	NA	28.08	NA	38	38	40	27	37	34	NA	43	42.17	28.5	27	NA	NA	NA	28	NA	33.17	30
LA3_BJ2021	41	34.67	28.5	19.33	23.5	31	NA	22.67	18.67	22	17.83	23.17	23.67	37.67	30.17	24.5	23.67	22.67	18.5	35.33	26.5	32.17	21.83	33.83	22.67	26.83	35.33	30.83	22	22.83	NA	23.5	36.17	24.83	28.67	34	NA	37.17	36.83	33.67	24.83	19.83	27.17	41.17	25.67	22	21.75	25.33	24.67
LA3_SY2019	46.5	38	49	27.5	32.5	43.5	NA	NA	24	31.5	28	35	NA	NA	46	33	33	35	24	43	39	34	32	42.5	33	35	NA	57.5	30.5	24.5	NA	24	41	36	NA	44	NA	48	NA	40.5	NA	35	NA	45	35	21.5	37.5	28	37.5
LA3_SY2020	50.67	36.17	37.5	33.83	30.17	39.67	NA	NA	21.67	33	24.5	30.83	30.67	41.67	36.67	32.33	31.5	27.5	28.33	43.83	34.83	33	27.33	42.83	28.67	25.5	40.17	44	33	26.33	NA	28.67	36	25.5	NA	45.83	40.17	43.67	NA	43.67	27.67	26.17	NA	41.67	34.83	31.33	34.33	33.67	34.83
LA3_SY2021	33.33	26.33	34.67	21.67	18.33	33.67	NA	NA	17.67	26.33	25.67	19.33	25	40.33	33.67	28.33	28	20.67	20	38.33	30.33	25.33	22	29	26	23.67	34.67	30	17.33	23.67	NA	19.67	35.33	24	NA	40	30.67	36.33	NA	40.67	24	22	NA	37	28.33	22.33	27	26.33	29.33
FLA_BJ2021	33	27.5	40	34.5	37.5	41.5	NA	38.5	27	39	50	50	24.5	48	37.5	28.5	34.5	29	32.5	47	27.5	35.5	30.5	33	29	36.5	28	37	37	23	NA	27	42.5	30.5	44.5	36	NA	45	39.5	42.5	34.5	32	38	52.5	22.5	35	40	32.5	47
FLA_SY2021	55	27	45	28	45	25	NA	NA	21	50	39	38	25	43	25	35	50	41	32	33	43	25	30	28	23	19	45	48	22	41	NA	28	44	32	NA	47	27	44	NA	53	27	23	NA	54	35	47	26	33	38
TBA_BJ2020	49.5	31	46.5	25	62.5	34	NA	NA	42.5	11.5	49	68.5	34.5	45	29	35	23.5	15.5	36	21	37.5	28	7.5	17.5	40	14	38	41.5	47.5	26.5	NA	13.5	72	10.5	NA	64	35.5	50.5	NA	42.5	7	23.5	NA	61.5	55	57.5	32.5	39	56
TBA_BJ2021	14	24	50	36	59.5	42.5	NA	49	37	12.5	47	61.5	30.5	43.5	20.5	30	20	11.5	53.5	25.5	35	23	8.5	18.5	35.5	10.5	35.5	31.5	14	25	NA	16.5	52.5	8.5	56.5	65	NA	42.5	31	44	10	30.5	31	50	49	44	49	39	57
TBA_SY2021	26	34	55	35	40	28	NA	NA	42	12	41	21	25	45	15	25	20	7	20	17	15	13	7	14	48	10	47	17	9	24	NA	35	54	9	NA	52	35	38	NA	39	5	30	NA	52	56	52	33	34	32
[truncated: 387 more columns]
